# Supplementary material for: The Adaptive Evolution of Leuciscus waleckii in Lake Dali Nur and Convergent Evolution of Cypriniformes Fishes Inhabiting Extremely Alkaline Environments
Source: Genome Biol Evol. 2023 May 17;15(5):evad082. doi: 10.1093/gbe/evad082 (PMC10210623; doi:10.1093/gbe/evad082)
Supplement: evad082_Supplementary_Data [file evad082_supplementary_data.zip]

Archive with 2 entries (2 files):
- Supplementary File1.docx
- Supplementary File2.docx
